# Supplementary material for: Variation in Melatonin Contents and Genetic Dissection of Melatonin Biosynthesis in Sesame
Source: Plants (Basel). 2022 Jul 31;11(15):2005. doi: 10.3390/plants11152005 (PMC9370803; doi:10.3390/plants11152005)
Supplement: Supplementary file 1 [file plants-11-02005-s001.zip]

Archive with 1 entries (1 files):
- plants-1769365-supplementary.pdf
